# Supplementary material for: Optimization of Alkaline Extraction of Xylan-Based Hemicelluloses from Wheat Straws: Effects of Microwave, Ultrasound, and Freeze–Thaw Cycles
Source: Polymers (Basel). 2023 Feb 19;15(4):1038. doi: 10.3390/polym15041038 (PMC9963123; doi:10.3390/polym15041038)
Supplement: Supplementary file 1 [file polymers-15-01038-s001.zip]

Archive with 1 entries (1 files):
- polymers-2218224-supplementary.pdf
